# Supplementary material for: Comparing Proteomics and RISC Immunoprecipitations to Identify Targets of Epstein-Barr Viral miRNAs
Source: PLoS One. 2012 Oct 16;7(10):e47409. doi: 10.1371/journal.pone.0047409 (PMC3472983; doi:10.1371/journal.pone.0047409)
Supplement: Figure S1 — Measuring levels of BART miRNAs using stem-loop RT-PCR. A. 26 BART miRNAs were measured in BJAB cells infected with a retroviral vector encoding both clusters of BART miRNAs by stem-loop RT-PCR. Known quantities of synthetic miRNAs were used to generate standards and used for quantification as previously described [9]. B. Known amounts of synthetic BART7 (1000 copies/10 pg) were added to cell extracts of BJAB and OkuI cells, which express no BART7 and ∼248 copies/10 pg of BART7 respectively, to measure the efficiency of recovery of this miRNA. At least 60% of the expected quantity of BART7 miRNA was detected by stem-loop RT-PCR in both OkuI and BJAB, indicating that our measurements of EBV miRNAs are accurate likely within a factor of 2. (XLSX) [file pone.0047409.s001.xlsx]

## Sheet: Figure S1
Supplementary Figure 1A
Supplementary Figure 1B
	Copies/10pg
	Expected	Measured
BJAB BART 7	1000	709
OkuI BART 7	1248	849
Synthetic BART 7	1000	1000
