# Supplementary material for: Comparing Proteomics and RISC Immunoprecipitations to Identify Targets of Epstein-Barr Viral miRNAs
Source: PLoS One. 2012 Oct 16;7(10):e47409. doi: 10.1371/journal.pone.0047409 (PMC3472983; doi:10.1371/journal.pone.0047409)
Supplement: Table S1 — Full list of 1405 candidates identified as being regulated by the BART miRNAs by virtue of their being enriched in RISCs following immunoprecipitation by anti-Ago2. (XLSX) [file pone.0047409.s003.xlsx]

## Sheet: Sup Table 2
Supplementary Table 1
Feature ID	BJAB Empty	BJAB BART	Fold Change	Feature ID	BJAB Empty	BJAB BART	Fold Change	Feature ID	BJAB Empty	BJAB BART	Fold Change	Feature ID	BJAB Empty	BJAB BART	Fold Change	Feature ID	BJAB Empty	BJAB BART	Fold Change	Feature ID	BJAB Empty	BJAB BART	Fold Change	Feature ID	BJAB Empty	BJAB BART	Fold Change	Feature ID	BJAB Empty	BJAB BART	Fold Change	Feature ID	BJAB Empty	BJAB BART	Fold Change	Feature ID	BJAB Empty	BJAB BART	Fold Change	Feature ID	BJAB Empty	BJAB BART	Fold Change	Feature ID	BJAB Empty	BJAB BART	Fold Change	Feature ID	BJAB Empty
CEBPA	1.69447	62.2378	36.7299	IFITM2	16.2546	40.9583	2.51979	ARRB2	6.2452	13.7111	2.19546	PACSIN3	1.11	2.23757	2.01583	GHITM	41.7656	79.0321	1.89228	LTA	13.2092	23.694	1.79375	AIP	45.4233	78.2448	1.72257	HR	3.37735	5.63733	1.66916	MRPL27	14.6847	23.8176	1.62193	NCRNA00265	4.13926	6.52416	1.57617	MGMT	4.92458	7.56352	1.53587	GOT2	9.43161	14.1739	1.50281	RAB11FIP1	12.8084
ROCK1P1	2.26706	39.2178	17.299	HIST1H2AB	5.47274	13.7901	2.51979	SHFM1	96.8571	212.539	2.19436	HLA-DRB1	59.0239	118.914	2.01467	NONO	46.9953	88.8872	1.89141	TMEM199	12.1197	21.7351	1.79336	SRSF4	22.3717	38.5267	1.72212	WASF2	28.0946	46.8683	1.66823	CEP63	2.04129	3.31084	1.62193	PRPS2	17.7288	27.9376	1.57584	PET117	1.7932	2.75413	1.53587	ARL3	6.09528	9.1587	1.50259	FOXD2	1.53559
BRSK2	4.60811	53.9023	11.6973	PCP2	1.34458	3.38805	2.51979	UBE2CBP	1.48971	3.26414	2.19112	DYNLRB1	47.7234	96.0277	2.01217	SYCE1L	1.08241	2.04558	1.88984	LOC550643	12.6524	22.6903	1.79336	DYNLL1	52.9383	91.1571	1.72195	NBPF1	1.90062	3.16981	1.66777	ZNF582	1.49809	2.4298	1.62193	ASMTL (chrX 1482031..1532655)	2.94303	4.63762	1.5758	C11orf83	14.1782	21.773	1.53567	RALB	10.916	16.3978	1.50218	PA2G4	50.8344
N4BP2L1	4.09365	35.8871	8.76653	C17orf59	1.2399	3.1243	2.51979	RPL19	746.076	1634.67	2.19103	CUEDC2	14.0883	28.3329	2.0111	HNRNPA1	61.3328	115.767	1.88752	SLC15A3	5.832	10.4564	1.79293	LOH12CR2	1.5816	2.72167	1.72083	SUZ12P	8.90611	14.8485	1.66723	ATF6	8.89465	14.421	1.62131	DYNC1I2	8.45935	13.3295	1.57572	MPND	4.15342	6.37568	1.53504	GLUL	6.8918	10.3491	1.50165	ABHD15	4.96917
MTRNR2L4	8.24154	67.0372	8.13406	VPREB1	1.11069	2.79871	2.51979	ZNF593	16.7293	36.549	2.18474	PCBP2	146.069	293.747	2.01101	PPP1R13L	1.06412	2.0071	1.88616	RPS27A	234.682	420.583	1.79214	USP18	2.39067	4.11394	1.72083	C1orf151	21.4621	35.7785	1.66705	MYBL2	102.104	165.46	1.62049	SCP2	6.97522	10.9901	1.57559	NHP2	113.721	174.56	1.53499	MARCKSL1	97.0147	145.565	1.50044	SSRP1	80.6072
MTRNR2L8	8751.83	65461.9	7.4798	LOC389634	1.07708	2.71403	2.51979	C21orf59	24.239	52.9406	2.18411	SMARCB1	28.9854	58.2892	2.01099	TNNI2	4.19055	7.90405	1.88616	RPS3A	557.5	999.074	1.79206	NPM1	291.781	502.021	1.72054	CIB1	23.8654	39.7844	1.66704	MMP9	1.42228	2.3039	1.61987	SCAMP5	11.5139	18.1312	1.57472	PION	1.47822	2.2686	1.53469	PIK3R2	13.9058	20.8543	1.49968	MBLAC1	2.53308
C17orf44	1.89832	13.9931	7.37133	GAPDH	1271.42	3201.31	2.51791	CD79A	216.991	473.766	2.18334	ELP3	7.02222	14.1185	2.01054	FAM131C	1.98811	3.74989	1.88616	C21orf56	5.37961	9.63946	1.79185	CSDA	27.651	47.5606	1.72003	RPA1	7.10042	11.836	1.66694	TRIM21	3.38322	5.47667	1.61877	MAST1	6.82114	10.7297	1.57301	EPHB6	1.18864	1.8242	1.53469	NDUFB6	16.6756	25.0031	1.49938	MYBPC2	2.11066
ZFHX3	11.6215	79.0639	6.80325	RPL41	111.04	278.858	2.51134	HIST1H2BK	199.98	436.436	2.18239	HIST1H3D	14.695	29.5304	2.00955	DHRS2	1.44191	2.7176	1.88472	AZI1	1.96726	3.52505	1.79185	C22orf23	1.63536	2.81107	1.71893	SEC24D	3.709	6.18154	1.66663	DDX54	9.6693	15.6516	1.61869	IFT27	4.43547	6.97246	1.57198	POMP	45.8879	70.4	1.53417	SCNM1	29.5956	44.3731	1.49931	YJEFN3	1.83967
PRDM12	1.23801	7.03895	5.68568	RPL13	472.858	1186.03	2.50822	RPL39	568.882	1240.72	2.18098	RTN4RL2	3.61708	7.25985	2.00711	DPP3	8.54503	16.0978	1.88387	INCENP	6.25349	11.2021	1.79134	RBM17	20.0561	34.4714	1.71875	INHBE	3.04316	5.07119	1.66642	SAP130	5.34576	8.64577	1.61731	CYTIP	2.9262	4.59993	1.57198	LSM3	54.9758	84.321	1.53379	ECHS1	22.4104	33.5967	1.49916	AFG3L2	20.2449
TSPYL2	12.3148	68.7224	5.58046	HIST2H2AC	89.7409	224.418	2.50073	SPAG4	1.51184	3.29472	2.17928	HDGFRP2	9.37862	18.8194	2.00663	AHCY	42.1945	79.4808	1.88368	ADCK2	5.32058	9.52806	1.79079	UXT	41.389	71.1139	1.71818	KIAA1543	5.2312	8.71623	1.6662	ZNF579	5.11744	8.27478	1.61698	THOC4	44.6188	70.1381	1.57194	GPANK1	4.86919	7.46705	1.53353	PLEKHB1	6.48275	9.71839	1.49912	LPAR5	5.66881
ANKRD30BL	2.38414	13.1659	5.5223	MAFA	3.12523	7.81193	2.49963	HIST2H2AB	71.1159	154.837	2.17725	LSR	8.20403	16.4504	2.00517	USMG5	66.4103	125.077	1.8834	C17orf49	12.2426	21.9218	1.79062	KIAA1949	11.3266	19.4606	1.71813	PUF60	9.92923	16.5248	1.66426	UBE2J2	23.1767	37.4613	1.61634	SPECC1	9.19378	14.4508	1.5718	LOC100128338	1.23558	1.89353	1.5325	ADRM1	37.6668	56.4651	1.49907	PGP	4.67295
TAPT1	12.7763	70.1653	5.49185	RPS3	1178.05	2940.18	2.4958	ATP5G2	71.8684	156.429	2.1766	STXBP6	3.30113	6.61382	2.0035	CTNND2	1.5389	2.89682	1.8824	GTF3C6	9.49271	16.9955	1.79038	HK2	12.714	21.8356	1.71744	FOXD3	8.52072	14.169	1.66289	C19orf61	5.29502	8.55604	1.61587	CIDEB	4.52513	7.11259	1.5718	UBA1	28.3041	43.3743	1.53244	CAPN5	3.75708	5.63029	1.49858	HSD17B12	56.462
FKBP1A	23.9754	131.057	5.46631	PARP3	1.75977	4.39202	2.49579	PLEC	1.0862	2.36418	2.17656	SAP18	29.8323	59.6865	2.00073	FDPS	98.8824	186.017	1.8812	CCDC58	27.8468	49.6938	1.78454	HIST1H2BN	5.94616	10.2107	1.71719	MSMP	8.67594	14.4272	1.66289	MAPKAP1	15.8169	25.5441	1.61499	SLC3A2	29.8487	46.9134	1.5717	CPSF3	24.568	37.6441	1.53224	COPE	49.3889	74.0018	1.49835	UHRF1	3.24612
IPO7	104.823	538.565	5.13785	CD27	1.57313	3.9262	2.49579	TMEM81	1.51441	3.29224	2.17394	UFC1	37.3849	74.7933	2.00063	GNAS	164.345	308.997	1.88018	OSTF1	17.4419	31.1216	1.78431	STARD10	5.37188	9.22454	1.71719	REEP2	10.3452	17.1886	1.6615	CSNK2B	63.5898	102.669	1.61456	RAGE	1.90198	2.98892	1.57148	SCAND1	32.8563	50.3405	1.53214	KCNK12	9.62437	14.4179	1.49806	PCYOX1L	6.65159
MTRNR2L10	158.194	732.952	4.63324	S100A1	2.69679	6.71146	2.48868	C19orf77	1.11079	2.41479	2.17394	HIST1H3B	49.3993	98.8205	2.00044	KARS	37.6321	70.7154	1.87912	DLL3	2.81336	5.01881	1.78392	PDCL3	5.18788	8.90033	1.7156	SRA1	16.5075	27.4233	1.66126	ZNF837	2.24711	3.62775	1.61441	UBE2L3	21.1666	33.2437	1.57058	APLF	1.92678	2.95189	1.53203	RPL10A	596.677	893.244	1.49703	CCT4	61.4393
MTRNR2L9	6155.18	28432.7	4.61932	PEPD	3.06978	7.63604	2.48749	FXYD5	18.0599	39.2325	2.17235	FLJ35024	2.81882	5.63717	1.99983	NXPH4	24.7316	46.4073	1.87644	ITGAM	2.63825	4.70495	1.78336	LIMS2	11.2165	19.2388	1.71523	FDX1	49.432	82.11	1.66107	POLR1E	15.5204	25.0507	1.61405	ESPN	2.83961	4.45967	1.57052	NUDT3	41.8023	64.0389	1.53195	C9orf100	1.59242	2.3837	1.49691	NPRL3	3.77641
VKORC1	6.71766	26.7638	3.98409	EIF3D	35.6768	88.5685	2.48252	FARSA	21.26	46.1482	2.17066	DPCD	11.361	22.7022	1.99826	EEF1D	25.2526	47.3725	1.87595	MLF2	40.6328	72.4555	1.78318	TUBB3	55.2184	94.6968	1.71495	ENY2	12.2606	20.3617	1.66074	TFAP4	11.3114	18.2564	1.61398	BCCIP	12.383	19.4425	1.5701	NUP214	4.88944	7.48885	1.53164	TCOF1	7.4434	11.1404	1.49668	MAP2K1	17.4363
KISS1R	1.46042	5.76525	3.94767	TTLL1	1.07527	2.65632	2.47038	C16orf13	34.1144	74.037	2.17025	SAFB	13.5616	27.0844	1.99714	STXBP2	16.1979	30.3741	1.87519	FBXO2	1.89267	3.37408	1.78271	TMX2	10.3297	17.6861	1.71217	C19orf43	142.847	237.225	1.66069	AGBL5	18.6373	30.0653	1.61317	TCF7L2	1.46746	2.30386	1.56996	RSU1	3.57273	5.47056	1.5312	DHODH	3.15888	4.72758	1.4966	CIZ1	44.2832
RPL27	479.842	1871.26	3.89975	RPL7	416.511	1027.85	2.46776	UQCRQ	28.0739	60.8681	2.16814	EEF1A1	1576.91	3148.48	1.99661	HIST1H2BM	5.7201	10.7263	1.87519	C14orf179	3.1327	5.58468	1.78271	CUL7	3.30786	5.6636	1.71217	C1orf77	26.0169	43.1651	1.65912	RPL39L	8.43946	13.61	1.61267	NDUFB1	53.9487	84.6797	1.56963	SNAPC5	6.8021	10.4109	1.53054	SNAPIN	19.4325	29.081	1.49651	ARL6IP1	20.65
GNG13	1.20588	4.65914	3.86368	ALKBH7	8.87044	21.8649	2.46492	C1orf38	1.52686	3.29774	2.15982	MOSPD3	4.07121	8.12139	1.99483	CD320	11.6667	21.8291	1.87106	MACROD1	10.0534	17.9191	1.78239	NUDT8	11.6605	19.9577	1.71156	PPM1G	63.4375	105.195	1.65824	ATF3	7.74691	12.4932	1.61267	RAB37	2.25593	3.5407	1.5695	LOC100131691	2.04898	3.13605	1.53054	C3orf10	107.509	160.854	1.49619	CDK7	15.331
PTMS	23.577	89.9586	3.81552	CARD16	1.17407	2.89266	2.46379	PLCD1	1.03827	2.24247	2.15982	HLA-DPA1	56.5091	112.672	1.99388	UQCRB	18.6378	34.8707	1.87097	HSD17B1	4.36128	7.77308	1.78229	HNRNPUL2	23.5888	40.3597	1.71097	DHRS11	2.8588	4.74002	1.65804	SIL1	4.47657	7.21921	1.61267	SRCAP	3.17776	4.98611	1.56907	NOP2	8.06567	12.344	1.53044	TNFRSF18	13.9919	20.9297	1.49585	ADPRHL1	2.56648
MTRNR2L1	2730.95	10387.4	3.80357	GLTSCR2	90.2026	221.725	2.45808	ETFB	15.3438	33.1301	2.15918	PRDX1	136.4	271.858	1.99309	MAP2K5	5.0947	9.52806	1.87019	C16orf75	20.467	36.4696	1.78188	PQBP1	37.1553	63.5702	1.71093	SMTN	2.77375	4.599	1.65804	UQCRFS1	32.1368	51.7868	1.61145	PSMD3	51.4262	80.6791	1.56883	GPX1	9.57897	14.6591	1.53034	PIGU	5.01968	7.50753	1.49562	CTSH	34.6388
IFI27L2	2.0327	7.68297	3.77969	TOMM22	27.2106	66.8292	2.456	EIF2B3	3.99757	8.61418	2.15486	CHMP2A	40.2819	80.2348	1.99183	WBP2	24.7511	46.2438	1.86835	C11orf67	17.5399	31.2442	1.78133	GRHPR	49.5293	84.7355	1.71082	ATP5D	31.7496	52.6344	1.6578	PKM2	140.712	226.693	1.61105	PAIP2	71.8764	112.733	1.56843	KAT5	5.46118	8.35568	1.53001	TP53INP2	7.20758	10.7785	1.49544	SH2D2A	2.5096
C9orf116	1.31478	4.96945	3.77969	PDLIM1	13.4933	32.9699	2.44343	ROBLD3	12.6326	27.2213	2.15486	NME2	19.077	37.9753	1.99063	ECH1	18.0854	33.7741	1.86748	NME1	11.5091	20.4937	1.78065	ST7	3.13644	5.36343	1.71004	LRRC59	9.28104	15.3857	1.65776	CCT3	56.5149	90.9622	1.60953	TSEN34	8.51087	13.3439	1.56787	TSPO	38.3655	58.6943	1.52987	TSR2	19.9107	29.7643	1.49489	TOMM7	36.8364
PSMA6	44.3514	165.848	3.7394	CAMLG	25.1725	61.3673	2.43787	UBE2S	27.1989	58.5773	2.15367	GUSB	5.18939	10.3222	1.98909	TMEM147	28.863	53.8731	1.86651	IFT46	3.16424	5.6344	1.78065	COPS6	25.5221	43.6428	1.71	ASS1	2.40785	3.99092	1.65746	FIG4	3.19099	5.13572	1.60945	MYL5	2.69271	4.22182	1.56787	TARS	22.1288	33.8512	1.52973	KIAA1549	1.2987	1.94101	1.49458	ZNF358	23.4219
RPL38	242.01	904.105	3.73582	TRMT112	91.0875	221.974	2.43693	GKAP1	6.52529	14.0478	2.15283	HIST1H1B	163.644	325.489	1.989	NT5C3L	17.8421	33.3024	1.86651	MRPL45	14.2027	25.2689	1.77916	TAGLN2	46.4602	79.439	1.70983	TRIM16L	2.24506	3.7211	1.65746	AKAP17A (chrY 1670485..1681411)	1.28505	2.06749	1.60888	NBR1	8.59286	13.4699	1.56756	ASH2L	10.3155	15.7783	1.52957	RPL27A	238.266	356.049	1.49433	HHLA3	11.1672
GSTZ1	4.5479	16.9002	3.71605	CXorf21	2.12441	5.17204	2.43458	ALOX5AP	39.3491	84.7097	2.15277	TAF15	51.2315	101.886	1.98874	LAPTM5	42.0603	78.3973	1.86393	MMP14	1.14031	2.02823	1.77868	ASAP3	1.65757	2.83249	1.70882	PRICKLE3	4.41244	7.31212	1.65716	SLCO3A1	4.3452	6.98798	1.60821	COX5A	161.401	252.986	1.56744	COPZ1	23.7068	36.2514	1.52916	GPS1	10.6889	15.9701	1.49409	C17orf79	54.2006
HIST1H4B	14.2922	47.4596	3.32065	CSRP2	1.9096	4.64588	2.4329	C17orf99	2.72153	5.8519	2.15022	EEF2	601.561	1196.04	1.98824	SPTBN1	3.21155	5.98419	1.86333	NDUFB9	240.041	426.938	1.77861	FIBP	38.7892	66.2601	1.70821	YLPM1	5.89867	9.77421	1.65702	AKAP8L	11.1418	17.9152	1.60793	APEX1	67.4547	105.717	1.56723	DTX4	6.27592	9.59675	1.52914	PTTG1	81.9113	122.342	1.49359	MLH1	5.15072
FLJ22184	3.61204	11.9148	3.29863	SRSF9	59.5335	144.827	2.4327	CYBA	76.7488	164.563	2.14418	NOL7	21.1115	41.9643	1.98774	HVCN1	33.6244	62.6372	1.86285	CALR	113.909	202.564	1.7783	ZMAT2	51.4031	87.8002	1.70807	HLA-DQB1	17.0136	28.1733	1.65593	AGPAT1	25.4555	40.9098	1.60711	ROMO1	122.777	192.412	1.56717	UBXN6	32.8351	50.2076	1.52908	CUL3	17.3336	25.8859	1.4934	TCTE3	12.946
HLA-DRB5	8.07652	26.2816	3.25407	SLC25A6 (chrX 1465044..1471039)	33.063	80.0545	2.42127	MTL5	1.22077	2.61711	2.14382	LTB	26.5089	52.6786	1.9872	TBC1D26	2.34905	4.37268	1.86147	VAMP8	67.3573	119.701	1.77711	ADA	65.061	111.115	1.70786	NDUFS5	206.25	341.41	1.65532	C2orf50	1.29221	2.07636	1.60682	HIST1H2AL	97.1993	152.254	1.56642	H1FX	31.2592	47.7493	1.52753	NDUFS4	17.3776	25.9483	1.49321	SFXN3	3.12968
POLR2J3	3.10773	10.0852	3.24518	WASH3P	1.57964	3.82427	2.42097	VGF	3.13728	6.71461	2.14027	TNFRSF4	1.18229	2.34719	1.98529	TPI1	122.271	227.469	1.86036	GFRA3	2.67305	4.74842	1.7764	NDUFA3	85.8098	146.401	1.70611	HNRNPD	96.5253	159.765	1.65516	SF3B2	31.9813	51.3823	1.60664	RCSD1	18.2094	28.5234	1.56641	SF3A2	29.7366	45.4231	1.52751	LIG1	4.8495	7.24132	1.49321	IQCE	1.95049
APOM	1.71517	5.50057	3.20701	CFDP1	14.8903	36.001	2.41774	TGFB1	48.6501	104.105	2.13987	MRPL37	40.4864	80.2429	1.98197	HNRNPL	61.8576	115.037	1.85971	PRMT1	55.4357	98.4514	1.77596	DAXX	16.0859	27.4413	1.70592	USP39	14.3959	23.8222	1.65479	RPS15	773.406	1241.4	1.60511	DERA	9.67028	15.1463	1.56628	LOC100302640	1.08229	1.65282	1.52715	ZNF175	1.83396	2.73849	1.49321	TPP1	9.87424
TPT1	588.571	1881.5	3.19672	IMMP2L	2.49973	6.03634	2.4148	USF2	70.7162	151.043	2.1359	SRRT	14.3155	28.3151	1.97794	SMARCA4	17.6423	32.8089	1.85967	POLR2A	8.38255	14.8803	1.77515	PHF7	5.08315	8.67034	1.7057	LETM2	2.04151	3.37669	1.65402	SART1	7.00222	11.2369	1.60476	HNRNPAB	36.6562	57.4062	1.56607	SRBD1	3.35675	5.12625	1.52715	RAD54B	1.40471	2.09752	1.49321	NOSIP	7.94301
FUNDC2	1.50125	4.77478	3.18054	TBL2	1.65834	3.9984	2.41109	RPS28	380.205	811.41	2.13414	SEPT7L	1.50313	2.97065	1.97631	CCDC72	171.838	319.015	1.85649	VTI1B	32.3169	57.358	1.77486	METTL11A	11.783	20.0922	1.70518	OR7D2	1.19616	1.97846	1.65402	PITPNC1	15.0857	24.2071	1.60464	TMEM111	12.1406	19.0102	1.56584	KCTD21	1.93198	2.95042	1.52715	AP2M1	60.5521	90.3713	1.49246	EBAG9	10.1061
MTRNR2L6	1477.71	4666.62	3.15801	RBM42	12.4772	30.0808	2.41087	CRELD2	2.78754	5.94827	2.13388	ALDH2	7.86115	15.5312	1.97568	NCOA4	2.92141	5.4203	1.85537	SLC9A3R1	16.2534	28.8452	1.77472	CKS1B	21.3817	36.4576	1.70508	VCP	10.9311	18.0787	1.65387	CDK11A	1.51316	2.42808	1.60464	ERI3	17.0193	26.646	1.56563	PABPN1	5.89087	8.99621	1.52715	YY1	38.0423	56.7538	1.49186	LMAN1	16.8636
ATP5H	58.9479	183.307	3.10964	HIST1H2AM	383.753	922.568	2.40407	RPL23A	393.348	838.42	2.1315	WAS	16.5993	32.786	1.97515	PSMB3	31.0811	57.6313	1.85423	MRPS34	40.9923	72.7367	1.7744	KHK	3.16424	5.39364	1.70456	C14orf167	3.38775	5.60248	1.65375	PCGF2	4.05554	6.50656	1.60436	MLLT3	3.29512	5.15859	1.56552	SSB	57.0545	87.1084	1.52676	ENOPH1	14.7293	21.9719	1.49172	GMDS	14.513
HIST1H4J	13.4991	40.8739	3.0279	ATIC	11.5015	27.6423	2.40336	FLNB	4.36282	9.2993	2.13149	MZT2B	43.6227	86.0987	1.97371	RPL26	474.941	880.547	1.85401	C19orf53	41.9026	74.3377	1.77406	DDX23	9.98812	17.0227	1.70429	NCF1C	5.21577	8.62487	1.65361	PRKACA	22.9465	36.7882	1.60321	DPY30	40.2699	63.0382	1.56539	ACTN4	26.1236	39.8761	1.52644	PTPN18	11.6912	17.4394	1.49166	GOLIM4	14.0275
C19orf38	1.08961	3.29472	3.02375	GNG8	1.94979	4.67911	2.3998	HLA-H	3.9682	8.45447	2.13055	VPS4A	19.4947	38.4737	1.97354	JAKMIP2	2.57722	4.77724	1.85364	ACOT7	13.8328	24.5304	1.77335	PIN4	4.75646	8.106	1.70421	NDUFA6	28.0111	46.2972	1.65281	BTBD2	45.075	72.2553	1.603	ACOX3	3.63326	5.68722	1.56532	GMEB1	4.929	7.51806	1.52527	C15orf24	24.622	36.7237	1.4915	HSPB1	171.639
RPL8	465.63	1395.31	2.99661	LY96	2.99059	7.13051	2.38432	RNASEK	35.2963	75.1486	2.12908	HIST1H2AH	251.778	496.737	1.97291	UBE2M	47.5725	88.1553	1.85307	TM7SF2	20.163	35.6934	1.77024	XKR6	1.15249	1.96254	1.70287	PIH1D1	11.7135	19.3571	1.65255	FUCA1	3.05475	4.89616	1.6028	PES1	19.2592	30.1388	1.5649	TCTN2	3.32326	5.06888	1.52527	PSMD4	51.6179	76.9765	1.49127	SFRS15	17.122
TUBA1B	123.637	370.104	2.99347	GPI	55.3777	130.852	2.36291	EIF3A	31.0906	66.1303	2.12702	SOD1	139.071	274.312	1.97246	HNRNPC	107.308	198.84	1.85299	CCDC9	3.74021	6.61876	1.76962	MORN2	6.005	10.2221	1.70226	LY86	4.11729	6.80308	1.65232	USP11	10.9642	17.5701	1.6025	RGS18	2.01914	3.15955	1.5648	EEF1B2	211.929	323.238	1.52522	DOCK2	11.1808	16.6735	1.49126	ESR2	2.68412
PABPC4	62.8292	188.008	2.99236	RPL12	640.307	1507.46	2.35427	SUMO2	150.828	320.499	2.12493	FLJ30403	1.60444	3.16397	1.97201	HINT2	16.8343	31.1836	1.85239	ATP5L	23.5014	41.557	1.76827	STYXL1	6.3687	10.8393	1.70196	FLNA	9.66979	15.9745	1.652	MRPL21	39.3298	62.976	1.60123	FAM100A	28.1321	44.0135	1.56453	C20orf3	9.83036	14.9879	1.52466	QPRT	6.45217	9.62019	1.491	ALKBH4	4.95111
NDUFC2	25.8486	76.8454	2.9729	PNOC	15.5765	36.6661	2.35394	BASP1	76.1675	161.838	2.12476	RPL23	995.439	1962.56	1.97155	AATF	6.53982	12.1032	1.85069	FKBP8	75.1193	132.736	1.76701	RNF115	5.52561	9.40125	1.7014	PIGT	18.7106	30.8984	1.65139	CCBL2	6.47882	10.3741	1.60123	CRTAP	2.58691	4.04595	1.56401	NRN1	6.8679	10.4707	1.52458	LOC100130581	2.15792	3.2172	1.49088	AMZ2	30.1142
RPS9	540.955	1595.2	2.94886	TSSK3	1.35352	3.18322	2.3518	NDUFAF2	29.1284	61.8229	2.12243	COPG	10.5959	20.8798	1.97055	CAPZB	57.1436	105.727	1.85019	GALT	6.93807	12.2527	1.76601	HTRA2	7.44526	12.6633	1.70086	NAF1	5.8483	9.65196	1.65039	SAP30	4.49384	7.18955	1.59987	TESC	37.554	58.6841	1.56266	GBA	2.63342	4.01486	1.52458	AAAS	9.75367	14.5402	1.49074	LOC113230	5.24837
POLR2J2	1.62689	4.76811	2.93082	CDNF	1.33826	3.14732	2.3518	HYI	1.01099	2.14526	2.12193	HIST1H4D	4.68816	9.23328	1.96949	LENG9	1.85792	3.43314	1.84785	HIST1H3J	220.562	389.486	1.76589	C11orf58	28.0399	47.6289	1.69861	JOSD2	4.39763	7.2578	1.65039	CAMK1	9.24147	14.7851	1.59987	SSR2	29.5064	46.1084	1.56266	DERL3	2.00237	3.05225	1.52432	IER5L	3.10877	4.63388	1.49058	TACO1	4.64458
ATP6V1F	105.588	307.657	2.91376	NANS	16.1721	37.9371	2.34584	DRAP1	47.3455	100.359	2.11972	NIPSNAP1	30.3291	59.6826	1.96784	TUFM	33.4892	61.7914	1.84512	OAZ2	24.2148	42.7582	1.76579	ODF2	6.78609	11.5227	1.69799	CDKN2A	15.7603	25.9954	1.64943	GYS1	2.75493	4.40752	1.59987	H2BFXP	1.5387	2.40447	1.56266	RPS2	1285.72	1959.23	1.52384	IFT122	1.63579	2.43727	1.48996	SLC25A14	4.27767
NCF1	5.09266	14.8286	2.91176	ECSIT	14.4546	33.8839	2.34417	ORMDL2	9.38419	19.8733	2.11774	HDAC11	1.04294	2.0495	1.96512	CFL1	192.242	353.625	1.83947	TFPT	7.87777	13.8952	1.76385	RPL5	910.255	1545.34	1.6977	GPS2	16.8194	27.7374	1.64913	FCER2	2.3144	3.70273	1.59987	HARBI1	1.67619	2.61932	1.56266	ADAP1	9.35167	14.2501	1.52381	NEU1	21.7723	32.4357	1.48977	ZSCAN21	2.05715
HIST1H2BL	26.8489	77.884	2.90083	DUSP5P	1.03202	2.41906	2.34399	C18orf45	4.81853	10.193	2.11538	EIF2B2	7.04561	13.8406	1.96443	C1orf131	6.57378	12.0848	1.83834	DGCR6	1.95484	3.44805	1.76385	LPPR2	4.10959	6.9762	1.69754	PSMA1	29.7368	49.0331	1.6489	OLA1	22.5686	36.1046	1.59977	BRD4	28.4667	44.4769	1.56242	DGCR14	2.01621	3.07231	1.52381	PDLIM5	1.70385	2.53821	1.48969	HNRNPA2B1	134.637
TUBA4A	31.2302	90.4943	2.89765	EDF1	66.7747	156.337	2.34127	SH3YL1	1.79183	3.7904	2.11538	TALDO1	28.018	55.0043	1.96318	HSF1	9.48389	17.4136	1.83613	SAMD13	1.31624	2.32165	1.76385	CLASRP	15.2971	25.9647	1.69736	HSD17B14	2.542	4.18964	1.64816	OS9	13.9037	22.2408	1.59963	IMP4	30.5414	47.6949	1.56165	RHOG	50.6032	77.0724	1.52307	MRPL1	4.62761	6.89369	1.48969	CPXM1	10.3579
FRA10AC1	4.41754	12.7768	2.89228	CCDC124	34.5677	80.7996	2.33743	IFI30	176.953	373.165	2.10883	HOMER3	2.26209	4.43959	1.96261	CHCHD3	25.7467	47.2626	1.83567	HIP1	1.32772	2.34053	1.76282	LMO7	1.36646	2.31888	1.697	NEDD8	75.0873	123.744	1.648	MRPS28	10.4057	16.6344	1.59858	GTF3A	33.3834	52.1041	1.56078	ZNHIT1	22.4544	34.1996	1.52307	LOXL2	8.50233	12.6609	1.48911	NDUFV1	55.9465
GTF2F1	8.51218	24.6135	2.89156	SLC25A5	132.8	310.282	2.33647	NUDT18	6.90421	14.5468	2.10694	BRP44	41.0962	80.6539	1.96256	RPS24	309.286	567.64	1.83532	CD37	57.2293	100.868	1.76252	OBFC1	2.73715	4.64417	1.69671	HLA-DMB	4.41679	7.27691	1.64756	C19orf20	5.48558	8.76767	1.59831	CDH24	1.40267	2.18798	1.55987	SCAF1	1.91208	2.91162	1.52275	HSP90AB1	260.04	387.115	1.48868	CDC25B	6.99228
HIST1H4K	16.7597	48.4249	2.88936	IFI35	1.71006	3.9898	2.33314	NUDT7	6.40519	13.4954	2.10694	EMP3	26.1221	51.2151	1.9606	PSMA7	138.978	255.037	1.83509	DCAF7	3.29608	5.8036	1.76076	BOP1	5.10038	8.65193	1.69633	LRP1	1.02416	1.68697	1.64718	RABIF	4.00577	6.40089	1.59792	PTPRS	15.9084	24.7976	1.55877	C9orf16	40.0245	60.9453	1.5227	RNF126	34.4111	51.2218	1.48853	SSBP3	13.1301
UBA52	96.3919	275.772	2.86095	HIST2H3D	31.4173	73.2768	2.33237	CD99 (chrY 2619227..2669350)	10.0241	21.1094	2.10585	ANP32B	107.498	210.678	1.95984	FSD1	5.58924	10.2525	1.83433	CUTA	34.9346	61.5114	1.76076	LAMP1	2.49931	4.23773	1.69556	THTPA	2.75073	4.53023	1.64692	FUS	11.8218	18.8856	1.59751	CCL5	3.33094	5.19005	1.55813	NCF4	6.9332	10.5549	1.52237	METTL13	6.56507	9.77052	1.48826	FAM36A	4.28642
RPS18	834.553	2382.03	2.85426	RUVBL2	29.1065	67.783	2.32879	CTCF	2.98077	6.27175	2.10407	FSTL3	2.83534	5.5568	1.95984	AMFR	13.3054	24.4033	1.83409	NUDT14	11.5229	20.2787	1.75985	SUPT4H1	8.60655	14.5917	1.69541	SUPT5H	9.23379	15.2023	1.64637	ZRSR2	7.10697	11.3451	1.59633	NHP2L1	54.4348	84.8064	1.55794	FOXP4	6.80159	10.3535	1.52222	PITRM1	6.74666	10.0357	1.48751	ASAH1	17.4062
RPL13A	307.08	876.274	2.85357	ICAM3	22.1319	51.5123	2.32752	C7orf30	19.9598	41.9782	2.10313	CST3	2.75595	5.40121	1.95984	PGD	33.1105	60.715	1.8337	TLE6	1.23542	2.17415	1.75985	BTF3	311.943	528.728	1.69495	GADD45A	31.2554	51.4214	1.6452	NCOR2	24.3948	38.9364	1.5961	EPRS	22.2766	34.699	1.55764	DALRD3	4.15575	6.32403	1.52176	LRRC41	8.95577	13.3202	1.48734	DMRT2	4.42697
HIST1H2BJ	327.36	933.661	2.85209	HIST1H2BC	72.7395	169.294	2.3274	EGFL8	2.61816	5.49768	2.09983	RPS20	350.138	685.811	1.95869	TULP3	5.04281	9.24133	1.83257	DCTN1	5.57057	9.79259	1.75791	GINS2	22.9273	38.8525	1.6946	RASGRF1	4.68943	7.71461	1.6451	EVL	15.4604	24.6728	1.59587	POLR2L	27.9038	43.4613	1.55754	RAB1A	98.9273	150.535	1.52167	RAB15	1.06726	1.58712	1.48709	ADD2	4.67208
CD99 (chrX 2619227..2669350)	9.49655	26.9104	2.8337	PPP1R1C	1.52127	3.53841	2.32596	TLE2	1.13782	2.38923	2.09983	TBCB	23.2089	45.4068	1.95644	SH3KBP1	19.1955	35.1736	1.83239	NCL	121.083	212.829	1.75772	HK1	12.8676	21.8018	1.69431	IL2RB	1.40876	2.31722	1.64486	RDM1	1.81436	2.89547	1.59587	ALDOC	71.5834	111.437	1.55674	NFKB2	31.2242	47.5106	1.5216	CD79B	51.5377	76.6412	1.48709	SYT12	1.32446
RPL13AP5	518.276	1454.38	2.8062	ZNF787	9.2933	21.6079	2.3251	LMAN2	18.5243	38.8433	2.09689	CNNM2	2.59027	5.06499	1.95539	PPP1R7	26.0169	47.6358	1.83096	C9orf9	7.26146	12.7527	1.75622	C14orf153	11.6257	19.6909	1.69374	RPF1	11.3552	18.6714	1.64431	UBE2L6	14.3635	22.9115	1.59512	RSRC1	13.8484	21.5492	1.55608	ANXA7	13.1365	19.9873	1.52151	TMSB10	440.293	654.647	1.48684	POU6F1	2.52942
TMEM160	4.8007	13.3901	2.7892	RPL36AL	247.433	574.316	2.32109	LDHA	158.723	332.764	2.0965	TKT	87.3574	170.762	1.95475	HLA-B	119.338	218.477	1.83074	C19orf54	4.28861	7.53009	1.75583	ARL2-SNX15	3.15556	5.34137	1.69268	HLA-DQA1	21.7003	35.6778	1.64412	ZNF267	3.21534	5.12668	1.59444	DNAJC21	10.8567	16.8891	1.55565	MEX3D	5.28761	8.04315	1.52113	ELP4	5.90644	8.77715	1.48603	SLC25A3	129.232
COX7C	250.146	696.921	2.78606	PTMA	748.721	1737.66	2.32084	ZNF341	1.37767	2.88536	2.09437	SH3BGRL3	29.3721	57.3857	1.95375	HADHA	50.0891	91.6906	1.83055	MPI	16.4153	28.8134	1.75528	BCKDHA	18.5948	31.4614	1.69195	C22orf28	14.7318	24.2168	1.64384	TAPBPL	1.92543	3.06999	1.59444	N6AMT2	3.67407	5.71474	1.55543	UPB1	1.20553	1.83226	1.51987	BCAS2	35.1599	52.2457	1.48595	MRPL41	16.9934
LOC100133985	1.52587	4.22182	2.76683	RPS6	1592.81	3695.91	2.32037	IL2RG	22.7803	47.6885	2.09341	HIST1H1C	85.7521	167.47	1.95296	MIF4GD	11.7397	21.4881	1.83039	SKOR1	1.93046	3.38703	1.75452	ATN1	21.1325	35.7252	1.69053	UFD1L	9.18392	15.0923	1.64334	CCDC86	9.24538	14.7396	1.59426	TNNT1	3.05705	4.75502	1.55543	RPS8	1544.25	2347.01	1.51984	ILF3	32.1536	47.7721	1.48574	CXXC1	12.322
REEP6	2.85196	7.83965	2.74886	RPL11	1213.17	2813.58	2.3192	ZCCHC7	50.2256	105.122	2.09299	IK	23.9771	46.7679	1.95053	PSMF1	13.2495	24.2289	1.82866	MYH9	14.4667	25.3645	1.7533	CD151	6.31979	10.6807	1.69004	TMEM132A	3.10131	5.09651	1.64334	FAM114A2	5.98643	9.538	1.59327	HSD11B1L	1.85835	2.89052	1.55543	PSMC1	30.1884	45.8736	1.51958	C1orf192	7.28204	10.8164	1.48535	TIMM10	21.1262
LOC100507547	3.59572	9.83708	2.73577	HLA-A	49.8306	115.171	2.31126	TMEM91	2.20974	4.62256	2.0919	SURF2	12.2314	23.8535	1.95018	CDC26	4.64258	8.48702	1.82808	GRK4	1.17941	2.06738	1.7529	P4HA1	17.6806	29.8664	1.68922	RASA3	12.3038	20.2178	1.64322	FHL3	5.36193	8.53938	1.59259	THOC5	10.7069	16.647	1.5548	DNAJC18	5.60501	8.51705	1.51954	CNN3	44.6263	66.2826	1.48528	MAG	1.40591
ATP5I	187.416	511.705	2.73032	ENO1	288.691	667.184	2.31107	DECR1	11.4296	23.9005	2.09111	RILPL2	9.05446	17.6411	1.94833	C12orf45	18.4093	33.649	1.82783	PTRH2	1.71	2.99745	1.7529	EIF5A	112.001	189.134	1.68867	APLP2	11.3927	18.7199	1.64314	TRIM28	37.0533	59.0109	1.59259	C17orf97	2.16154	3.36011	1.5545	SLC25A43	9.02535	13.7118	1.51925	ACADVL	15.8437	23.5224	1.48466	GPX7	28.1923
SF3A1	10.9736	29.8217	2.71758	CIB2	3.0681	7.08673	2.30981	HIST1H1E	112.537	235.134	2.08939	HSDL2	6.94786	13.5329	1.94779	KIF16B	1.08286	1.97862	1.82722	RABAC1	56.3887	98.8006	1.75214	GTF3C2	32.9944	55.6803	1.68757	POLR2E	37.6761	61.8995	1.64294	PCCB	10.3415	16.4692	1.59253	PRCC	23.1673	35.9602	1.5522	SFPQ	42.2816	64.2164	1.51878	SNTA1	3.27073	4.85548	1.48453	SNHG5	43.7657
CTSD	1.31532	3.5729	2.71637	MYL2	5.00972	11.5414	2.30381	RAN	248.896	520.008	2.08926	DRG1	20.8267	40.5534	1.94719	RGS9	1.31026	2.39413	1.82722	RNASEH2A	23.0148	40.3199	1.75191	TMEM205	12.2324	20.6257	1.68615	DLG3	4.77645	7.84742	1.64294	ACTB	899.83	1432.71	1.59221	ACO1	3.51161	5.44956	1.55187	STT3A	5.71493	8.67581	1.5181	ACIN1	21.9645	32.5951	1.48399	KLHDC4	6.8859
IDH2	21.7644	59.0736	2.71423	CYTH2	2.49835	5.75449	2.30331	SAMM50	21.7586	45.4055	2.08678	SNRPD2	146.273	284.069	1.94204	LOC730227	1.23378	2.25437	1.82722	HDGF	62.7221	109.853	1.75142	AARSD1	4.83855	8.15765	1.68597	RSL1D1	33.6335	55.238	1.64235	ECE2	2.32584	3.70146	1.59145	BSG	49.5637	76.9097	1.55174	CD55	5.04931	7.66129	1.51729	DECR2	4.49749	6.67372	1.48388	WWOX	3.67448
FAU	353.088	957.825	2.71271	RASL10B	2.82344	6.4904	2.29876	RPS4X	848.051	1769.58	2.08664	PEX16	7.21406	13.9991	1.94053	CDC34	29.0694	53.1088	1.82697	PSMC4	19.4319	34.032	1.75134	BCKDK	7.7232	13.0197	1.6858	GJA3	2.51908	4.13596	1.64185	GSTA4	3.36244	5.35115	1.59145	C10orf25	1.20063	1.86174	1.55064	P4HTM	6.16173	9.34634	1.51684	LMAN2L	3.7415	5.55056	1.48351	SORD	10.5024
SND1	15.1875	41.1957	2.71247	SLC25A6 (chrY 1465044..1471039)	35.4217	81.3977	2.29796	KDELR2	3.11168	6.48172	2.08303	DHRS4	3.62105	7.01867	1.9383	NINJ2	2.56982	4.69233	1.82593	SAT1	61.3003	107.306	1.75049	MARK4	13.3302	22.4689	1.68556	WDR61	17.3501	28.4758	1.64124	ABI3	1.069	1.70125	1.59145	TMEM39B	9.7577	15.1307	1.55064	C19orf51	6.73203	10.2056	1.51597	FBXW8	2.18743	3.24348	1.48278	SAE1	30.3446
HIST1H2BO	253.325	685.491	2.70597	JSRP1	6.68428	15.3197	2.2919	C22orf34	1.17113	2.43949	2.08303	DTNBP1	2.45925	4.76677	1.9383	CCDC110	2.82521	5.15865	1.82593	WIPF1	37.8318	66.2178	1.75032	TIMM13	47.8943	80.7104	1.68518	PLD4	10.6143	17.4182	1.64102	ARHGAP9	1.51564	2.41206	1.59145	RPS15A	594.824	922.132	1.55026	RILPL1	1.85404	2.81068	1.51597	STIP1	28.2226	41.8403	1.48251	GNL1	7.09643
EEF1A2	217.874	588.041	2.699	SNX7	1.56377	3.5726	2.28461	TRAPPC6A	34.5529	71.9595	2.08259	RRP9	7.07493	13.6935	1.93549	RPLP2	403.272	736.269	1.82574	SDHA	20.1655	35.2937	1.7502	EIF3M	77.3633	130.201	1.68298	HCFC1R1	12.7558	20.9297	1.64079	SAP25	1.35001	2.14847	1.59145	C6orf1	12.0528	18.6769	1.54959	ZC3H13	5.49878	8.33523	1.51583	NOC2L	18.7311	27.7639	1.48223	ZYX	14.6331
TAF10	24.8374	66.9666	2.6962	UBA7	1.34311	3.06847	2.28461	EIF3L	89.0702	185.421	2.08174	DDX27	10.3689	20.044	1.93309	FLOT1	26.1957	47.8175	1.82539	GADD45GIP1	28.986	50.7045	1.74928	GNB1	175.143	294.726	1.68277	ZNF642	1.18164	1.93883	1.64079	PGAM2	1.31535	2.09332	1.59145	STRADA	2.63412	4.07925	1.54862	TBCD	5.194	7.87067	1.51534	LOC729991-MEF2B	1.79947	2.66722	1.48223	MDC1	4.04226
RPS16	528.032	1422.34	2.69366	AIF1	1.07038	2.44025	2.27981	CALM3	66.2368	137.828	2.08084	MAP7D1	19.3303	37.3594	1.93269	LST1	2.32274	4.23633	1.82385	FITM2	9.16572	16.0213	1.74796	EMG1	44.8156	75.377	1.68194	IFT140	1.91458	3.14055	1.64033	HLA-DRA	169.281	269.353	1.59116	NOS3	1.48237	2.29563	1.54862	GRINA	20.5904	31.196	1.51507	ZBTB32	1.02918	1.52549	1.48223	TXNL4A	28.1034
RPP21	2.52681	6.79149	2.68778	AIFM1	5.01555	11.3973	2.27239	RAC2	55.4496	115.28	2.07901	YWHAE	99.2652	191.829	1.93249	SAT2	2.15631	3.93279	1.82385	SKA2	3.73283	6.524	1.74773	MYL6B	22.1928	37.2808	1.67986	ALDH1B1	8.31868	13.6446	1.64024	GTF2E2	19.3516	30.756	1.58933	SEPN1	2.97195	4.60135	1.54826	ULK4	1.66052	2.51506	1.51463	SLC34A3	2.6277	3.89486	1.48223	ALKBH5	126.954
SLC7A6OS	1.45683	3.91563	2.68778	GLRX5	57.2521	130.05	2.27153	LOC645781	2.59802	5.39588	2.07692	C1orf31	42.4839	82.0955	1.93239	POLD2	66.2818	120.833	1.82303	FIP1L1	14.1818	24.7859	1.74773	CCDC109B	12.2012	20.4963	1.67986	TUBB	135.17	221.567	1.63918	CINP	24.5264	38.9762	1.58915	PARK7	195.954	303.248	1.54755	EIF3F	108.975	165.051	1.51457	SETD3	17.691	26.215	1.48183	CHPF	9.63916
CCDC85B	12.6653	33.9768	2.68267	FBL	161.386	365.81	2.26667	PRKCSH	29.7947	61.8431	2.07564	NSDHL	7.35248	14.1855	1.92934	ZNF865	4.08796	7.45122	1.82272	CTXN1	5.87188	10.2585	1.74705	RTN3	7.36849	12.378	1.67986	NDUFA13	121.614	199.33	1.63904	FAM201A	2.5422	4.0397	1.58906	PLK1	16.9864	26.2833	1.54731	CLTB	22.8806	34.6515	1.51445	HIST1H2AI	81.4673	120.703	1.48162	SARS2	10.0271
LOC643837	9.72803	25.9659	2.66918	TIMM50	16.3548	37.0451	2.26509	DVL2	7.19979	14.9366	2.07458	ILDR1	2.07489	4.00317	1.92934	SEC11C	28.8671	52.5762	1.82132	PRPF6	9.1644	16.0056	1.74649	LIG3	3.77274	6.33768	1.67986	MKRN1	16.7991	27.5318	1.63889	RING1	27.7872	44.1554	1.58906	OAZ1	441.45	683.045	1.54728	MED16	9.67857	14.6566	1.51434	GTF2A2	25.0894	37.1697	1.48149	SPDYE3	1.50885
IFI6	2.00064	5.33093	2.66461	HIST1H2AC	48.5719	109.887	2.26236	ZC3H18	8.07084	16.7401	2.07415	JUP	10.1645	19.6035	1.92862	CCT7	77.0523	140.179	1.81926	NR4A1	98.0602	171.26	1.74648	INPP1	3.18179	5.34496	1.67986	RPS19	761.08	1246.93	1.63837	NUDT5	14.586	23.1779	1.58906	UBFD1	1.82885	2.82967	1.54724	BANP	3.12492	4.73188	1.51424	HDAC1	56.8325	84.1744	1.48109	FERMT3	16.2505
AGA	1.21368	3.22418	2.65652	CCDC56	5.75172	12.971	2.25515	RAD23A	68.793	142.633	2.07336	C19orf70	32.4993	62.6783	1.9286	LACTB	3.06448	5.56529	1.81606	SLC36A4	3.65845	6.38827	1.74617	SCAPER	2.63948	4.43396	1.67986	STX8	4.90326	8.03087	1.63786	APBB1IP	13.3193	21.1651	1.58906	NUP62	1.24525	1.92669	1.54724	CARM1	44.4171	67.227	1.51354	L3MBTL2	5.65042	8.36788	1.48093	ACAD10	2.44136
UQCRH	132.42	351.67	2.65572	NSA2	45.0882	101.651	2.2545	LOC400960	2.33737	4.84541	2.07302	PGM1	6.22658	12.005	1.92802	EPS15L1	7.67818	13.9402	1.81556	CHIC2	10.7776	18.8148	1.74574	AVPI1	1.53438	2.57755	1.67986	SRRM1	30.3585	49.7059	1.6373	CCNI	130.145	206.772	1.58878	PEX14	12.8255	19.84	1.54692	ITGB2	28.7961	43.5837	1.51353	DNASE2	12.2027	18.0668	1.48055	ERCC5	4.3599
NUDT17	1.03323	2.74056	2.65241	VPS72	13.264	29.8092	2.24738	PPP3CC	4.7995	9.93007	2.06898	MAN2B1	17.9976	34.685	1.9272	QARS	40.3342	73.1698	1.81409	ECE1	3.74364	6.532	1.74483	ZNF713	1.14924	1.93056	1.67986	BAIAP2L1	1.26095	2.06391	1.63679	C7orf61	3.25012	5.16194	1.58823	CD86	23.1408	35.797	1.54692	PHB2	95.0175	143.8	1.5134	SMAP1	7.48074	11.0706	1.47988	SHISA5	38.1834
PRR25	1.81571	4.78129	2.63329	NDUFB11	30.2453	67.9213	2.24568	NUDT4	2.34211	4.84555	2.06888	SLCO4C1	1.51328	2.91593	1.9269	RNF187	28.7463	52.1071	1.81266	SCAMP3	22.4863	39.2146	1.74393	NDUFS7	50.1205	84.1955	1.67986	LAP3	11.0183	18.0346	1.63679	SNW1	17.3661	27.5779	1.58803	HAX1	52.3109	80.9196	1.5469	MRPS33	19.0261	28.7894	1.51316	RABGGTA	4.16853	6.16576	1.47912	SH3BP1	21.2812
ALDOA	78.6163	206.053	2.621	HIST4H4	115.347	258.839	2.24401	C20orf24	2.4622	5.09064	2.06752	HIST1H2AG	435.44	838.948	1.92667	RPL3	1137.72	2062.28	1.81264	PTRH1	5.75095	10.0277	1.74365	HSD17B8	6.11891	10.2789	1.67986	FLJ20021	5.83568	9.55177	1.63679	UBE2I	67.0412	106.448	1.5878	GTSF1	33.1719	51.3055	1.54666	NDUFB4	20.6892	31.3051	1.51311	CHST11	3.43551	5.08002	1.47868	ZBTB45	5.54952
ATP1A3	16.2901	42.6054	2.61541	NDUFB8	77.405	173.47	2.24106	DPCR1	1.31319	2.71506	2.06752	AP4M1	2.6044	5.01527	1.92569	RABEPK	12.3722	22.4007	1.81057	PSMB7	40.8191	71.1026	1.74189	LIN37	4.8782	8.19469	1.67986	DTD1	23.263	38.0579	1.63598	HMGN2	67.0432	106.397	1.587	UCHL1	37.2656	57.6355	1.54661	PKIG	41.8577	63.2905	1.51204	ATP6V0E1	137.426	203.172	1.47841	ZFR	19.5542
NRSN2	1.21842	3.17458	2.6055	HSD17B10	16.0799	36.0161	2.23981	COX6C	35.4946	73.3691	2.06705	ELMO1	4.86307	9.35753	1.9242	CCDC90A	3.13785	5.67662	1.80908	WHSC2	13.7062	23.8743	1.74186	DDAH2	2.05045	3.44448	1.67986	ARHGDIA	54.0617	88.3987	1.63514	SIDT1	1.708	2.70981	1.58653	TLR9	7.86867	12.1618	1.5456	CBFB	14.7708	22.3316	1.51187	ZNF384	11.2046	16.5594	1.47791	MAPRE1	40.4426
TJP3	1.92992	5.01986	2.60107	ZNF653	1.3508	3.02555	2.23981	EPS8L1	1.23648	2.55084	2.06299	SNHG6	198.98	382.613	1.92287	DPF2	9.92518	17.9554	1.80908	S100A4	34.2933	59.7284	1.7417	AIMP2	1.75214	2.94335	1.67986	MAP2K2	44.8137	73.268	1.63494	EXOSC9	9.7078	15.3984	1.58619	PRKRA	15.0236	23.2185	1.54547	DMAP1	6.04717	9.14256	1.51187	CLIC1	74.8376	110.58	1.4776
CYC1	27.9486	72.6485	2.59936	GAB2	1.28439	2.8768	2.23981	FAM100B	42.6022	87.8107	2.06118	CYP51A1	18.9825	36.4954	1.92258	SEPT9	28.6135	51.7501	1.80859	RALY	58.9151	102.513	1.74001	KIAA0664L3	1.67031	2.80589	1.67986	MYEOV2	28.8549	47.1621	1.63446	RNF20	3.50857	5.56506	1.58613	HIST1H4H	15.8635	24.5166	1.54547	CCDC34	5.24147	7.92445	1.51187	ATF5	14.314	21.15	1.47757
CD68	1.40652	3.65152	2.59615	FABP6	1.02646	2.29908	2.23981	ZNF428	6.59216	13.5745	2.05918	PRPF31	17.3939	33.4196	1.92134	C4orf14	13.7878	24.9163	1.80712	CYFIP2	40.4864	70.3914	1.73864	C14orf33	1.56956	2.63664	1.67986	COX4I1	277.76	453.657	1.63327	MDH2	97.3821	154.424	1.58575	RPL7A	635.425	981.87	1.54522	GPATCH1	2.47059	3.73522	1.51187	POLA2	6.32336	9.33481	1.47624
HLA-DRB6	1.05688	2.74382	2.59615	GNB2L1	657.439	1470.26	2.23635	PLTP	8.43192	17.3629	2.05918	GFI1B	3.24639	6.23255	1.91984	TRIM44	12.2161	22.061	1.8059	TAF3	4.89096	8.5019	1.73829	DOC2GP	1.36704	2.29643	1.67986	LRFN4	1.68976	2.75972	1.6332	C1QBP	36.118	57.2453	1.58495	TRAPPC3	18.0997	27.9568	1.5446	TP53BP2	6.44212	9.73967	1.51187	IQCD	2.90055	4.28191	1.47624
BANF1	34.8148	90.3215	2.59434	MZT2A	43.748	97.7955	2.23543	FAM175B	8.86372	18.1876	2.05191	PGRMC1	9.87792	18.9343	1.91683	UTP11L	10.4478	18.8635	1.8055	MGST3	2.60296	4.52338	1.73779	ZNF768	1.23016	2.06649	1.67986	WDR83	5.59786	9.13873	1.63254	NPM3	93.087	147.509	1.58464	FAM96B	56.3944	87.1043	1.54456	RPS21	838.253	1266.96	1.51142	PSMA2	62.0852	91.632	1.47591
HIST2H2BE	37.4445	97.1096	2.59343	ATP8B3	1.14008	2.54093	2.22873	SPCS2	5.95923	12.2189	2.05042	ADI1	5.8409	11.1796	1.91402	ST13	37.3363	67.4003	1.80522	IGBP1	24.1249	41.9074	1.7371	ZNF215	1.03802	1.74373	1.67986	MRPS15	58.4687	95.4307	1.63217	HSPBP1	16.9468	26.849	1.58431	HNRNPH1	75.0785	115.929	1.5441	PLD3	11.6323	17.5783	1.51117	HOOK2	4.86456	7.17895	1.47576
ATP6V0C	54.8954	142.333	2.5928	RPL6	394.514	878.641	2.22714	KDELR1	6.43974	13.1863	2.04764	PLOD3	1.57441	3.01305	1.91376	CANX	60.3362	108.887	1.80466	IQCC	1.55245	2.69483	1.73586	C17orf50	1.03582	1.74003	1.67986	LCP2	5.14417	8.39459	1.63186	C4orf52	20.3616	32.2388	1.58332	LOC100131801	52.9678	81.7765	1.54389	PHC1	21.7557	32.8494	1.50993	FDFT1	149.141	220.058	1.47551
MTCP1NB	4.09572	10.6152	2.59178	DCTPP1	4.0789	9.07665	2.22527	PCGF1	12.5731	25.7413	2.04733	CD33	13.4136	25.6282	1.91061	EEF1G	276.858	499.492	1.80415	C6orf223	14.6563	25.4183	1.73429	FAM159A	1.01999	1.71344	1.67986	NUDC	43.8153	71.5005	1.63186	MED31	3.11694	4.93511	1.58332	EWSR1	27.2128	41.9998	1.54339	SUPT6H	6.58206	9.93769	1.50981	PRMT2	9.34968	13.7929	1.47523
MIF	354.919	919.193	2.58987	EIF3G	66.0678	146.977	2.22464	SERF2	12.7577	26.0526	2.0421	LYAR	19.123	36.5356	1.91056	CCNK	26.5912	47.9586	1.80355	GYPC	82.3189	142.751	1.73412	HRAS	6.34642	10.6611	1.67986	NRGN	1.70487	2.78211	1.63186	ALDH18A1	14.2199	22.506	1.58271	PDCD5	171.505	264.674	1.54324	HNRNPU	27.5068	41.5199	1.50944	FRAT2	10.6013	15.6391	1.47521
IFITM3	4.26319	11.0407	2.58978	TBCA	108.086	240.429	2.22442	STX5	14.1544	28.8884	2.04095	GGT5	1.21177	2.31501	1.91043	UBE2R2	19.6212	35.3759	1.80294	NDUFA4L2	3.09632	5.36917	1.73405	P4HA2	5.30785	8.91644	1.67986	ZNF34	1.07314	1.75122	1.63186	SAP30BP	10.1512	16.0635	1.58242	CRIP1	80.8022	124.686	1.5431	WDR13	10.2197	15.4261	1.50944	EXOSC3	19.1291	28.2194	1.47521
PDIA4	10.1696	26.3343	2.58951	CTU1	1.49239	3.31113	2.21868	RSPH3	2.91605	5.95152	2.04095	GSTP1	258.931	493.956	1.90767	TMEM14B	25.0258	45.1159	1.80278	U2AF1	79.9202	138.554	1.73365	HNRNPUL1	47.8583	80.3721	1.67938	FAF1	11.6454	18.9838	1.63016	MRPL47	15.5865	24.6629	1.58232	HACL1	7.895	12.1818	1.54298	CHCHD8	41.4434	62.535	1.50893	ACOT13	2.21489	3.26697	1.475
RPL28	78.7778	203.522	2.5835	BOLA3	36.1974	80.2358	2.21662	DLGAP4	4.8629	9.92432	2.04082	HIST1H3H	174.351	332.498	1.90706	NUCB1	5.06106	9.12019	1.80203	CDC27	9.37003	16.2378	1.73295	RPS14	919.531	1542.91	1.67793	SHMT2	58.914	96.0359	1.6301	COX6B1	91.0053	143.923	1.58148	GIPC1	7.90444	12.1934	1.5426	HPCAL1	28.7616	43.3966	1.50884	DOK1	4.43861	6.54493	1.47454
HIST1H2BD	36.9073	95.3319	2.58301	MEF2B	3.5982	7.96772	2.21436	RPL10	266.215	542.784	2.0389	TMEM86B	2.50735	4.78119	1.90687	NDUFS6	82.1734	148.043	1.80159	MYO1G	13.1903	22.857	1.73286	CNOT3	16.872	28.3081	1.67781	DNAJC1	5.73149	9.34212	1.62996	HLA-E	39.4044	62.3001	1.58104	MAP1S	8.13154	12.5342	1.54143	FOXI1	5.58151	8.42118	1.50876	PGLS	26.2794	38.748	1.47446
CD63	36.111	93.0992	2.57814	CHD3	14.5983	32.3217	2.21408	LDHB	192.227	390.812	2.03307	CHCHD6	7.96494	15.171	1.90472	TMEM97	42.2098	75.9908	1.80031	PGK1	82.3462	142.649	1.73231	ACBD3	11.6329	19.5137	1.67746	C16orf42	20.7456	33.7736	1.62799	LTC4S	1.51214	2.39077	1.58104	GTF3C5	17.6943	27.2742	1.54141	F12	11.918	17.9796	1.50861	CCT8	138.206	203.75	1.47426
EIF3K	91.6603	235.387	2.56803	TOP1MT	10.1992	22.5657	2.2125	ALKBH6	7.53004	15.3017	2.03209	PFN1	311.498	593.051	1.90387	C9orf25	2.27877	4.10145	1.79985	RBM8A	13.0495	22.6008	1.73193	HDAC5	7.8408	13.134	1.67509	SYNPO	3.25014	5.29067	1.62783	SIGIRR	1.63822	2.59011	1.58104	LSM2	32.7454	50.4722	1.54135	PPIB	34.8589	52.5472	1.50742	SMARCE1	15.4399	22.7618	1.47422
NTNG2	1.38199	3.5468	2.56645	ATP6AP1	8.50794	18.803	2.21005	ACLY	54.1093	109.854	2.03022	CYP2D7P1	1.05945	2.01703	1.90384	SEC61G	53.7275	96.6709	1.79928	RDBP	22.1963	38.4359	1.73164	TIMM44	20.706	34.6835	1.67505	TMBIM1	5.63238	9.16461	1.62713	RPL4	827.256	1307.48	1.5805	CDIPT	6.14189	9.46659	1.54131	LOC541473	1.75567	2.64418	1.50608	PPIG	12.892	19.0049	1.47416
RPS5	292.964	751.322	2.56455	ERGIC3	47.6894	105.356	2.20921	NANOS1	1.23095	2.49863	2.02983	FLJ14186	2.49977	4.75778	1.90329	TMEM120A	5.12226	9.21445	1.79891	GLRX2	10.7913	18.6679	1.7299	PPP1R14B	36.9081	61.7984	1.67439	CIRBP	26.0555	42.3951	1.62711	REXO4	20.3631	32.18	1.58031	NOP14	13.7086	21.1152	1.54029	NDUFS3	53.8234	81.0624	1.50608	TUBA1A	15.9993	23.5844	1.47409
RPS10	166.084	425.109	2.5596	COTL1	96.8126	213.857	2.20898	USE1	18.1592	36.7923	2.02609	SRP68	18.2824	34.7936	1.90312	CACNB3	2.17703	3.91568	1.79864	NMNAT3	2.16554	3.7448	1.72927	WIPI1	8.04833	13.4683	1.67342	COX8A	111.638	181.638	1.62703	SREK1	9.11234	14.3966	1.5799	COX7A2	66.2538	102.044	1.5402	HUWE1	13.4935	20.3199	1.50591	DLGAP5	7.06028	10.406	1.47388
RPL32	211.052	538.91	2.55345	RRAS	4.22488	9.32777	2.20782	RNF181	63.3897	128.34	2.02462	EIF3H	115.402	219.341	1.90068	NDUFB7	29.2301	52.5706	1.79851	SKAP1	6.43739	11.1301	1.72898	TRAPPC5	29.8741	49.9498	1.67201	OST4	119.026	193.576	1.62634	WDR74	20.3986	32.2253	1.57978	LTBP3	2.42264	3.73055	1.53987	GRWD1	4.42072	6.65516	1.50545	IDH3B	23.1636	34.1394	1.47384
CLIC3	1.8244	4.6584	2.55339	C4orf48	3.84543	8.48999	2.20782	C16orf80	7.39895	14.9768	2.02418	CEACAM21	1.0041	1.90677	1.89897	DDRGK1	23.6088	42.4411	1.79769	SRMS	1.36974	2.36672	1.72786	CD74	552.696	924.108	1.672	EEFSEC	3.31988	5.39703	1.62567	OXA1L	47.8018	75.4881	1.57919	AQP3	1.56301	2.40684	1.53987	C21orf70	21.9539	33.0332	1.50466	MAPK10	1.46397	2.15725	1.47356
NEDD8-MDP1	20.8268	52.931	2.54149	SRD5A3	2.27504	5.02073	2.20688	C9orf123	12.9828	26.2192	2.01954	ATP6V0E2	3.35047	6.35927	1.89802	NQO2	4.47966	8.05021	1.79706	GSTO1	9.7751	16.8769	1.72652	SRCIN1	1.77568	2.96875	1.6719	PROX2	1.03385	1.68069	1.62567	PCBP1	85.8412	135.545	1.57902	C19orf48	139.657	214.995	1.53944	P4HB	60.8944	91.6239	1.50464	ROM1	1.80073	2.65349	1.47356
UBE2D2	53.9885	137.153	2.5404	PET112L	3.77454	8.30543	2.20038	THG1L	11.5022	23.217	2.01849	HLA-C	62.0527	117.768	1.89787	SMPDL3B	1.12337	2.01876	1.79706	ACYP2	6.99136	12.0707	1.72652	CBX1	9.0014	15.0466	1.67158	APOBEC3C	8.18521	13.3007	1.62496	FAM189B	20.1051	31.7429	1.57885	RELA	18.434	28.3763	1.53935	HNRNPH3	73.3255	110.326	1.5046	C16orf48	2.81603	4.14731	1.47275
LENG1	5.74587	14.5906	2.53932	DHCR7	33.3714	73.3745	2.19872	RPS23	158.349	319.566	2.01811	SLC35B1	7.00347	13.2775	1.89584	EIF4B	162.906	292.711	1.79681	LSP1	31.8342	54.8801	1.72394	POLR2J	46.1991	77.1996	1.67102	FADS2	1.71451	2.78518	1.62448	RENBP	3.34762	5.28476	1.57866	TPX2	19.1014	29.3933	1.5388	GSK3A	25.2402	37.9633	1.50408	HRSP12	12.8518	18.9275	1.47275
YBX1	650.667	1652.15	2.53916	MRPL53	35.6362	78.3083	2.19744	NR2F1	1.39184	2.80571	2.01583	SLC25A1	39.4276	74.6771	1.89403	RIN3	2.22081	3.98971	1.79652	C17orf48	1.52427	2.62622	1.72293	LYPD6B	7.05315	11.7849	1.67088	PSMC5	18.6517	30.2733	1.62309	SPI1	47.1939	74.4657	1.57787	NDUFA1	93.0227	143.14	1.53877	FAM132A	2.17618	3.27086	1.50303	LHPP	5.70408	8.39908	1.47247
TUBB4	13.0748	33.12	2.53312	MSN	10.8796	23.8996	2.19674	FBXO16	1.37762	2.77705	2.01583	LGALS9	23.8125	45.0866	1.8934	ATP5C1	76.1032	136.713	1.79642	SNRNP70	19.3137	33.2735	1.7228	PKN1	56.3592	94.1353	1.67027	CYB5B	3.66829	5.95293	1.62281	ZDHHC14	2.08622	3.28999	1.57701	GYG1	11.4727	17.646	1.53808	RUSC1	1.63529	2.45789	1.50303	ACTG1	650.961	958.395	1.47228
CLPP	40.309	101.657	2.52194	HMGA1	301.146	661.195	2.19559	CAMP	1.24642	2.51257	2.01583	SYF2	15.8256	29.95	1.8925	MPV17	32.8757	58.9875	1.79426	CWC27	12.2937	21.1788	1.72273	HIST2H2BF	12.2193	20.4013	1.6696	ALG1L2	1.7756	2.8799	1.62193	IFT52	16.1518	25.4667	1.57671	C2orf28	20.4979	31.5107	1.53726	ALDH3B1	2.30838	3.46957	1.50303	HMGN5	2.93019	4.31288	1.47188
[truncated: 2 more columns]
