# Supplementary material for: Comparing Proteomics and RISC Immunoprecipitations to Identify Targets of Epstein-Barr Viral miRNAs
Source: PLoS One. 2012 Oct 16;7(10):e47409. doi: 10.1371/journal.pone.0047409 (PMC3472983; doi:10.1371/journal.pone.0047409)
Supplement: Table S2 — Sequences of stem-loop RT-PCR primers and probes used to measure BART miRNAs. Additional sequences used in this study were previously reported [9]. (XLSX) [file pone.0047409.s004.xlsx]

## Sheet: Sup table 3-4
Supplementary Table 2
miRNA	miRNA sequence	Sequence of Primers and Probe for stem-loop PCR
BART1-3p	UAGCACCGCUAUCCACUAUGUC	RT	GTCGTATCCAGTGCAGGGTCCGAGGTATTCGCACTGGATACGACGACATA
		Forward PCR	GCGCTAGCACCGCTATCCAC
		Reverse PCR	GTGCAGGGTCCGAGGT
		TaqMan probe	(6 FAM) TGGATACGACGACATA (TAM)
BART2-3p	AAGGAGCGAUUUGGAGAAAAUAAA	RT	GTCGTATCCAGTGCAGGGTCCGAGGTATTCGCACTGGATACGACTTTATT
		Forward PCR	GCGCAAGGAGCGATTTGGAG
		Reverse PCR	GTGCAGGGTCCGAGGT
		TaqMan probe	(6 FAM) TGGATACGACTTTATT (TAM)
BART5	CAAGGUGAAUAUAGCUGCCCAUCG	RT	GTCGTATCCAGTGCAGGGTCCGAGGTATTCGCACTGGATACGACCGATGG
		Forward PCR	GCGCCAAGGTGAATATAGCT
		Reverse PCR	GTGCAGGGTCCGAGGT
		TaqMan probe	(6 FAM) TGGATACGACCGATGG (TAM)
BART6-5p	UAAGGUUGGUCCAAUCCAUAGG	RT	GTCGTATCCAGTGCAGGGTCCGAGGTATTCGCACTGGATACGACCCTATG
		Forward PCR	GCGCTAAGGTTGGTCCAATC
		Reverse PCR	GTGCAGGGTCCGAGGT
		TaqMan probe	(6 FAM) TGGATACGACCCTATG (TAM)
BART6-3p	CGGGGAUCGGACUAGCCUUAGA	RT	GTCGTATCCAGTGCAGGGTCCGAGGTATTCGCACTGGATACGACTCTAAG
		Forward PCR	GCGCCGGGGATCGGACTAGC
		Reverse PCR	GTGCAGGGTCCGAGGT
		TaqMan probe	(6 FAM) TGGATACGACTCTAAG (TAM)
BART8	UACGGUUUCCUAGAUUGUACAG	RT	GTCGTATCCAGTGCAGGGTCCGAGGTATTCGCACTGGATACGACCTGTAC
		Forward PCR	GCGCTACGGTTTCCTAGATT
		Reverse PCR	GTGCAGGGTCCGAGGT
		TaqMan probe	(6 FAM) TGGATACGACCTGTAC (TAM)
BART9	UAACACUUCAUGGGUCCCGUAGU	RT	GTCGTATCCAGTGCAGGGTCCGAGGTATTCGCACTGGATACGACACTACG
		Forward PCR	GCGCTAACACTTCATGGGTC
		Reverse PCR	GTGCAGGGTCCGAGGT
		TaqMan probe	(6 FAM) TGGATACGACACTACG (TAM)
BART11-5p	UCAGACAGUUUGGUGCGCUAGUUG	RT	GTCGTATCCAGTGCAGGGTCCGAGGTATTCGCACTGGATACGACCAACTA
		Forward PCR	GCGCTCAGACAGTTTGGTGC
		Reverse PCR	GTGCAGGGTCCGAGGT
		TaqMan probe	(6 FAM) TGGATACGACCAACTA (TAM)
BART11-3p	ACGCACACCAGGCUGACUGCC	RT	GTCGTATCCAGTGCAGGGTCCGAGGTATTCGCACTGGATACGACGGCAGT
		Forward PCR	GCGCACGCACACCAGGCTGA
		Reverse PCR	GTGCAGGGTCCGAGGT
		TaqMan probe	(6 FAM) TGGATACGACGGCAGT (TAM)
BART13	UGUAACUUGCCAGGGACGGCUGA	RT	GTCGTATCCAGTGCAGGGTCCGAGGTATTCGCACTGGATACGACTCAGCC
		Forward PCR	GCGCTGTAACTTGCCAGGGA
		Reverse PCR	GTGCAGGGTCCGAGGT
		TaqMan probe	(6 FAM) TGGATACGACTCAGCC (TAM)
BART16	UUAGAUAGAGUGGGUGUGUGCUCU	RT	GTCGTATCCAGTGCAGGGTCCGAGGTATTCGCACTGGATACGACAGAGCA
		Forward PCR	GCGCTTAGATAGAGTGGGTG
		Reverse PCR	GTGCAGGGTCCGAGGT
		TaqMan probe	(6 FAM) TGGATACGACAGAGCA (TAM)
BART17-5p	UAAGAGGACGCAGGCAUACAAG	RT	GTCGTATCCAGTGCAGGGTCCGAGGTATTCGCACTGGATACGACCTTGTA
		Forward PCR	GCGCTAAGAGGACGCAGGCA
		Reverse PCR	GTGCAGGGTCCGAGGT
		TaqMan probe	(6 FAM) TGGATACGACCTTGTA (TAM)
BART17-3p	UGUAUGCCUGGUGUCCCCUUAGU	RT	GTCGTATCCAGTGCAGGGTCCGAGGTATTCGCACTGGATACGACACTAAG
		Forward PCR	GCGCTGTATGCCTGGTGTCC
		Reverse PCR	GTGCAGGGTCCGAGGT
		TaqMan probe	(6 FAM) TGGATACGACACTAAG (TAM)
BART18-5p	UCAAGUUCGCACUUCCUAUACA	RT	GTCGTATCCAGTGCAGGGTCCGAGGTATTCGCACTGGATACGACTGTATA
		Forward PCR	GCGCTCAAGTTCGCACTTCC
		Reverse PCR	GTGCAGGGTCCGAGGT
		TaqMan probe	(6 FAM) TGGATACGACTGTATA (TAM)
BART18-3p	UAUCGGAAGUUUGGGCUUCGUC	RT	GTCGTATCCAGTGCAGGGTCCGAGGTATTCGCACTGGATACGACGACGAA
		Forward PCR	GCGCTATCGGAAGTTTGGGC
		Reverse PCR	GTGCAGGGTCCGAGGT
		TaqMan probe	(6 FAM) TGGATACGACGACGAA (TAM)
BART19-5p	ACAUUCCCCGCAAACAUGACAUG	RT	GTCGTATCCAGTGCAGGGTCCGAGGTATTCGCACTGGATACGACCATGTC
		Forward PCR	GCGCACATTCCCCGCAAACA
		Reverse PCR	GTGCAGGGTCCGAGGT
		TaqMan probe	(6 FAM) TGGATACGACCATGTC (TAM)
BART19-3p	UUUUGUUUGCUUGGGAAUGCU	RT	GTCGTATCCAGTGCAGGGTCCGAGGTATTCGCACTGGATACGACAGCATT
		Forward PCR	GCGCTTTTGTTTGCTTGGGA
		Reverse PCR	GTGCAGGGTCCGAGGT
		TaqMan probe	(6 FAM) TGGATACGACAGCATT (TAM)
BART20-3p	CAUGAAGGCACAGCCUGUUACC	RT	GTCGTATCCAGTGCAGGGTCCGAGGTATTCGCACTGGATACGACGGTAAC
		Forward PCR	GCGCCATGAAGGCACAGCCT
		Reverse PCR	GTGCAGGGTCCGAGGT
		TaqMan probe	(6 FAM) TGGATACGACGGTAAC (TAM)
BART21-5p	UCACUAGUGAAGGCAACUAAC	RT	GTCGTATCCAGTGCAGGGTCCGAGGTATTCGCACTGGATACGACGTTAGT
		Forward PCR	GCGCTCACTAGTGAAGGCAA
		Reverse PCR	GTGCAGGGTCCGAGGT
		TaqMan probe	(6 FAM) TGGATACGACGTTAGT (TAM)
BART21-3p	CUAGUUGUGCCCACUGGUGUUU	RT	GTCGTATCCAGTGCAGGGTCCGAGGTATTCGCACTGGATACGACAAACAC
		Forward PCR	GCGCCTAGTTGTGCCCACTG
		Reverse PCR	GTGCAGGGTCCGAGGT
		TaqMan probe	(6 FAM) TGGATACGACAAACAC (TAM)
BART22	UUACAAAGUCAUGGUCUAGUAGU	RT	GTCGTATCCAGTGCAGGGTCCGAGGTATTCGCACTGGATACGACACTACT
		Forward PCR	GCGCTTACAAAGTCATGGTCTAGTAGT
		Reverse PCR	GTGCAGGGTCCGAGGT
		TaqMan probe	(6 FAM) TGGATACGACACTACT (TAM)
