# Supplementary material for: Comparing Proteomics and RISC Immunoprecipitations to Identify Targets of Epstein-Barr Viral miRNAs
Source: PLoS One. 2012 Oct 16;7(10):e47409. doi: 10.1371/journal.pone.0047409 (PMC3472983; doi:10.1371/journal.pone.0047409)
Supplement: Table S3 — Sequences of RT-PCR primers and probes used to measure expression levels of candidate genes obtained via 2D DIGE and RISC IPs. (XLSX) [file pone.0047409.s005.xlsx]

## Sheet: Sup Table 4
Supplementary Table 3
miRNA	Sequence of Primer and Probe
CNBP1	Forward primer	ACCCCGTTCAAGTAATTCTCC
	Reverse primer	CACAGTGAAACCCCATCTCTAC
	Taqman probe	(6 FAM) CGCCACCACACCCAGCTAATT (TAM)
IPO7	Forward primer	TCAGTCCGATAACAGTGCTTG
	Reverse primer	ACGATCCTTTAGAACTGGCAG
	Taqman probe	(6-FAM) AGAGGAGCGGAGTCCATTGGTAGC (TAM)
NAP1L1	Forward primer	AGAAGGATCAAAACCCAGCA
	Reverse primer	CAGGGAAGCAGAAGGTAGAC
	Taqman probe	(6 FAM) TGCAGGTTATCCTGAAGGCGA (TAM)
SET1	Forward primer	TCTGAGTACATTGTGCCCTTG
	Reverse primer	AGCAACTGTCCCGTGTATAAC
	Taqman probe	(6 FAM) AACAGACCTGGTGCTCTAATG (TAM)
SFRS1	Forward primer	TCCCGGTTAAAGTTGATGGG
	Reverse primer	GTGATCCTCTGCTTCTCCTTG
	Taqman probe	( 6 FAM) CGACTCCTGCTGTTGCTTCTG (TAM)
HPRT1	Forward primer	TGCTGAGGATTTGGAAAGGG
	Reverse primer	ACAGAGGGCTACAATGTGATG
	Taqman probe	(6 FAM) AGGACTGAACGTCTTGCTCGAGATG (TAM)
