# Supplementary material for: Comparing Proteomics and RISC Immunoprecipitations to Identify Targets of Epstein-Barr Viral miRNAs
Source: PLoS One. 2012 Oct 16;7(10):e47409. doi: 10.1371/journal.pone.0047409 (PMC3472983; doi:10.1371/journal.pone.0047409)
Supplement: Table S4 — A list of candidate genes which decreased in expression in the presence of BART miRNAs as detected by microarrays, and which have also been shown to be enriched in RISCs of BJAB BARTs cells. (XLSX) [file pone.0047409.s006.xlsx]

## Sheet: ST5
Supplementary Table 4
Gene name	Fold enrichment in RISCs
Dtx4	1.52914
Elmo1	1.9242
Homer3	1.96261
Lap3	1.63679
Marcksl1	1.50044
Ncl	1.75772
Odf2	1.69799
Pdia4	2.58951
Prdx1	1.99309
Reep6	2.74886
Sat1	1.75049
Tcf7l2	1.56996
Thoc4	1.57194
Tkt	1.95475
Xkr6	1.70287
Zrsr2	1.59633
